# Supplementary material for: Zinc Translocation from Coastal Soil to Wheat as Mediated by Zinc Supply Levels and Soil Properties
Source: Plants (Basel). 2025 Jun 27;14(13):1971. doi: 10.3390/plants14131971 (PMC12251930; doi:10.3390/plants14131971)
Supplement: Supplementary file 1 [file plants-14-01971-s001.zip]

Archive with 1 entries (1 files):
- plants-3699129-supplementary.pdf
